# Supplementary material for: NLRP3-dependent lipid droplet formation contributes to posthemorrhagic hydrocephalus by increasing the permeability of the blood–cerebrospinal fluid barrier in the choroid plexus
Source: Exp Mol Med. 2023 Mar 3;55(3):574–86. doi: 10.1038/s12276-023-00955-9 (PMC10073156; doi:10.1038/s12276-023-00955-9)
Supplement: Supplementary file 2 — Supplementary Tables [file 12276_2023_955_MOESM2_ESM.xls]

## Sheet: Supplementary Table 1
Supplementary Table 1-Network images data (Transcriptome)-Figure 4d
Average Shortest PathLength	Betweenness Centrality	Closeness Centrality	Clustering Coefficient	Degree	diffusion_ input	diffusion_ output_heat	diffusion_ output_rank	Eccentricity	name	Neighborhood Connectivity	NumberOf DirectedEdges	NumberOf UndirectedEdges	PartnerOf MultiEdged NodePairs	Radiality	Stress	Topological Coefficient
3.79592	0	0.263441	0	1	0	0.00217536	37	6	Myzap	5	1	0	0	0.534014	0	0
2.97959	0	0.335616	1	3	0	0.0156322	27	5	Lgals9	10	3	0	0	0.670068	0	0.769231
3.89796	0	0.256545	0	1	0	0.000291554	40	5	LOC100911562	4	1	0	0	0.517007	0	0
3.89796	0	0.256545	0	1	0	0.000291554	41	5	RGD1309808	4	1	0	0	0.517007	0	0
3.79592	0	0.263441	0	1	0	0.00217536	38	6	Gjb2	5	1	0	0	0.534014	0	0
3.61224	0	0.276836	1	2	0	2.51744e-05	44	5	Fabp5	5.5	2	0	0	0.564626	0	0.6875
3.57143	0.00070862	0.28	0.666667	3	0	2.50235e-05	45	5	Fabp3	4.66667	3	0	0	0.571429	4	0.518519
3.63265	0	0.275281	0	1	0	2.51859e-05	43	5	Ephx2	8	1	0	0	0.561224	0	0
2.97959	0.00341767	0.335616	0.333333	4	0	0.0166965	25	5	Ptpn2	7.25	4	0	0	0.670068	42	0.5
2.87755	0.00114921	0.347518	0.666667	3	0	0.0233726	20	5	Tollip	8	3	0	0	0.687075	34	0.421053
2.87755	0.00114921	0.347518	0.666667	3	0	0.0233726	21	5	Irak2	8	3	0	0	0.687075	34	0.421053
3.06122	0.0207511	0.326667	0	2	0	0.0110971	32	6	Rac1	7	2	0	0	0.656463	94	0.5
2.36735	0.0570173	0.422414	0.4	10	0	0.0298487	10	4	Eif2ak2	8.4	10	0	0	0.772109	438	0.311111
2.42857	0.010463	0.411765	0.638889	9	0	0.0271453	12	4	Usp18	8.88889	9	0	0	0.761905	134	0.355556
2.69388	0.00700457	0.371212	0.666667	6	0	0.02309	22	5	Irgm	9.83333	6	0	0	0.717687	84	0.460317
2.20408	0.0956529	0.453704	0.472222	9	0	0.0247637	17	4	Stat2	9.44444	9	0	0	0.79932	780	0.291667
2.20408	0.261081	0.453704	0.436364	11	0	0.0271453	13	4	Rsad2	8.09091	11	0	0	0.79932	2118	0.260997
2.5102	0.0246756	0.398374	0.333333	6	0	0.0435836	5	4	Gbp5	9.83333	6	0	0	0.748299	372	0.393333
3.22449	0	0.310127	1	2	0	0.0170869	24	6	Cxcr7	11	2	0	0	0.629252	0	0.785714
2.28571	0.0516272	0.4375	0.533333	10	0	0.0258139	14	4	Mx2	9.5	10	0	0	0.785714	640	0.306452
2.91837	0.125823	0.342657	0	4	0	0.00160176	39	4	Gpihbp1	3.5	4	0	0	0.680272	504	0.25
2.81633	0.0950306	0.355072	0.2	5	0	0.00809504	34	5	Tjp1	4	5	0	0	0.697279	470	0.257143
2.63265	0.110506	0.379845	0.333333	4	0	0.00902677	33	4	Cldn5	5.75	4	0	0	0.727891	548	0.305556
3.55102	0	0.281609	1	2	0	0.00387668	36	5	Cldn15	4.5	2	0	0	0.57483	0	0.75
3.55102	0.0159574	0.281609	0.5	4	0	2.3096e-05	46	5	Plin1	4.25	4	0	0	0.57483	210	0.472222
2.65306	0.245557	0.376923	0.178571	8	0	0.000178455	42	4	Fabp4	4	8	0	0	0.72449	1594	0.197368
2.89796	0.0230852	0.34507	0.666667	3	0	2.32552e-06	49	5	Plin3	7.66667	3	0	0	0.683673	336	0.425926
4.4898	0	0.222727	1	2	0	4.42521e-06	48	6	ENSRNOP48864	4	2	0	0	0.418367	0	0.8
3.55102	0.0248589	0.281609	0.5	4	0	2.12925e-05	47	5	Cidec	4.25	4	0	0	0.57483	376	0.472222
2.93878	0.00610799	0.340278	0.166667	4	0	0.0141566	29	5	Jak3	6	4	0	0	0.676871	78	0.392857
2.85714	0.0106209	0.35	0.5	5	0	0.0214457	23	6	Ccr3	9.2	5	0	0	0.690476	104	0.45
2.69388	0.00941187	0.371212	0.533333	6	0	0.0243377	18	5	Cxcr3	9.5	6	0	0	0.717687	140	0.388889
2.85714	0.0047753	0.35	0.7	5	0	0.0254079	16	6	Timp1	9	5	0	0	0.690476	38	0.428571
2.87755	0	0.347518	1	4	0	0.0658042	1	5	Pycard	9.75	4	0	0	0.687075	0	0.541667
2.67347	0.0120963	0.374046	0.52381	7	0	0.0599768	2	5	Mefv	8	7	0	0	0.721088	220	0.333333
3.26531	0	0.30625	1	3	0	0.0735763	0	6	Navr	8.66667	3	0	0	0.622449	0	0.787879
2.18367	0.27925	0.457944	0.227273	12	0	0.0275602	11	5	Mmp9	6.83333	12	0	0	0.802721	1732	0.20202
2.22449	0.0675853	0.449541	0.439394	12	0	0.03068	9	4	Mx1	9.25	12	0	0	0.795918	828	0.289062
2.57143	0.0613669	0.388889	0.345455	11	0	0.0358706	6	6	Il1a	7.72727	11	0	0	0.738095	436	0.286195
2.34694	0.0574875	0.426087	0.377778	10	1	0.0551231	3	5	Nlrp3	8.7	10	0	0	0.77551	654	0.280645
2.30612	0.0740972	0.433628	0.378788	12	0	0.0315491	8	5	Cxcl1	8.33333	12	0	0	0.782313	828	0.268817
2.38776	0.0412674	0.418803	0.472222	9	0	0.0516629	4	5	Casp1	9.33333	9	0	0	0.768707	526	0.311111
3.55102	0.00368757	0.281609	0	2	0	0.00497105	35	6	Ect2	2.5	2	0	0	0.57483	30	0.5
3.14286	0	0.318182	1	2	0	0.0162455	26	6	Serpina1	8.5	2	0	0	0.642857	0	0.708333
3.16327	0.0220521	0.316129	0.333333	3	0	0.0131699	30	5	Rad51	5.66667	3	0	0	0.639456	94	0.380952
2.28571	0.140339	0.4375	0.358974	13	0	0.0358136	7	4	Ddx58	7.84615	13	0	0	0.785714	1036	0.28022
3.20408	0	0.312102	1	2	0	0.0148115	28	5	Brca2	8	2	0	0	0.632653	0	0.571429
2.61224	0.0554809	0.382812	0.333333	10	0	0.0256583	15	5	Cxcl11	7.4	10	0	0	0.731293	680	0.296
2.7551	0.0239262	0.362963	0.535714	8	0	0.0241965	19	6	Ccl7	7.875	8	0	0	0.707483	174	0.342391
3.30612	0	0.302469	1	2	0	0.0114953	31	6	Ackr2	9	2	0	0	0.615646	0	0.75

## Sheet: Supplementary Table 2
Supplementary Table 2-Network images data (Proteome)-Figure 4e
Average Shortest PathLength	Betweenness Centrality	Closeness Centrality	Clustering Coefficient	Degree	Eccentricity	name	Neighborhood Connectivity	NumberOf DirectedEdges	NumberOf UndirectedEdges	PartnerOf MultiEdged NodePairs	Radiality	Stress	Topological Coefficient
3.47879	0.00284238	0.287456	0.333333	3	7	Rpe65	8	0	3	0	0.908193	212	0.383333
3.24848	0.00168613	0.307836	0.4	5	6	Pdpk1	11.4	0	5	0	0.916723	188	0.308108
3.23636	0.00765969	0.308989	0.2	5	6	Prkcg	10	0	5	0	0.917172	1154	0.259459
4.06061	0	0.246269	1	3	7	Ifit1	5	0	3	0	0.886644	0	0.555556
4.06061	0	0.246269	1	3	7	Ifit1lb	5	0	3	0	0.886644	0	0.555556
3.83636	0.00437353	0.260664	0.5	4	7	Oas1k	5	0	4	0	0.894949	308	0.365385
3.26667	0	0.306122	1	3	6	Mefv	14.6667	0	3	0	0.916049	0	0.458333
3.93333	0.0133471	0.254237	0.166667	4	7	Usp30	3.5	0	4	0	0.891358	1022	0.3
3.27879	0.0317572	0.304991	0.190476	7	6	Map2k7	7.57143	0	7	0	0.9156	3844	0.235023
3.43636	0.000127	0.291005	0.5	4	6	Sgk3	9.75	0	4	0	0.909764	18	0.39
3.16364	0.0382513	0.316092	0.214286	8	6	Ifih1	6.75	0	8	0	0.919865	3174	0.19697
3.67879	0.00759506	0.271829	0.166667	4	7	Sirt5	5.75	0	4	0	0.900786	606	0.276316
2.86667	0.0383711	0.348837	0.388889	9	6	Cldn5	11	0	9	0	0.930864	4190	0.213508
3.14545	0.0178418	0.317919	0	5	6	Dynll1	7.4	0	5	0	0.920539	1790	0.228571
3.47273	0.016098	0.287958	0.333333	7	6	Cldn11	6.71429	0	7	0	0.908418	1766	0.262857
3.21212	0.01178	0.311321	0.142857	7	6	Mapk7	8.85714	0	7	0	0.91807	1912	0.234127
3.21212	0.01178	0.311321	0.142857	7	6	ENSRNOP00000054673	8.85714	0	7	0	0.91807	1912	0.234127
3.60606	0.00227079	0.277311	0.166667	4	6	Nr2f2	6.25	0	4	0	0.903479	324	0.338235
3.61212	0	0.276846	1	2	6	Gfi1	11	0	2	0	0.903255	0	0.578947
3.4	0.0203387	0.294118	0.133333	6	7	Park2	5.16667	0	6	0	0.911111	1726	0.230159
3.03636	0.0494661	0.329341	0.238095	7	6	Lrrk1	8.85714	0	7	0	0.924579	4408	0.202658
3.28485	0.0376761	0.304428	0.0833333	9	7	Sfn	5.88889	0	9	0	0.915376	5588	0.197531
3.78182	0.0256918	0.264423	0.1	5	7	Pin1	4.2	0	5	0	0.89697	3620	0.257143
3.35152	0.00978209	0.298373	0.166667	4	7	Set	9.25	0	4	0	0.912907	956	0.301724
2.91515	0.0377263	0.343035	0.0833333	9	6	Cebpb	9.33333	0	9	0	0.929068	5190	0.185185
3.06061	0.0181894	0.326733	0.266667	6	6	Mertk	9.33333	0	6	0	0.923681	1534	0.235043
3.58182	0.0209636	0.279188	0.392857	8	7	Camk2a	7.25	0	8	0	0.904377	2098	0.263889
3.16364	0.0126931	0.316092	0	4	6	Mgst1	10.5	0	4	0	0.919865	1080	0.263889
3.87273	0.000141	0.258216	0.933333	6	7	Lin7b	7.83333	0	6	0	0.893603	34	0.460784
3.27879	0.0260008	0.304991	0.416667	9	7	Syt1	7.11111	0	9	0	0.9156	2894	0.246032
3.96364	0	0.252294	1	5	7	Bzrap1	8	0	5	0	0.890236	0	0.571429
2.96364	0.0408904	0.337423	0.178571	8	6	Tfrc	9.25	0	8	0	0.927273	3306	0.192935
3.70909	0.000624	0.269608	0.666667	4	7	Jarid2	6.75	0	4	0	0.899663	114	0.375
3.72121	0	0.26873	1	3	7	Arid4b	8	0	3	0	0.899214	0	0.470588
2.98182	0.0471531	0.335366	0.305556	9	6	Arg1	9.66667	0	9	0	0.926599	5196	0.224868
2.81818	0.00627529	0.354839	0.607143	8	5	Cybb	14.5	0	8	0	0.93266	1144	0.237705
2.62424	0.0435978	0.381062	0.371795	13	5	Mmp9	13.1538	0	13	0	0.939843	5452	0.16983
2.93939	0.00825713	0.340206	0.5	9	6	Nlrp3	11.8889	0	9	0	0.928171	950	0.228632
3.55758	0.00673234	0.28109	0.166667	4	7	Cps1	6.5	0	4	0	0.905275	584	0.272727
2.86061	0.0146387	0.349576	0.392857	8	6	Cd36	15.125	0	8	0	0.931089	2326	0.229167
3.47879	0	0.287456	1	4	7	Plin3	13	0	2	0	0.908193	0	0.541667
2.45455	0.121329	0.407407	0.257353	17	6	Gapdh	12	0	17	0	0.946128	12624	0.126408
3.38182	0.0115424	0.295699	0.333333	3	7	Tomm20	10.6667	0	3	0	0.911785	1062	0.369048
3.34545	0.0143027	0.298913	0.2	5	7	Stab1	8.6	0	5	0	0.913131	1686	0.28
3.3697	0.0115958	0.296763	0	3	7	Trim5	11.6667	0	3	0	0.912233	1766	0.355556
3.35152	0.013057	0.298373	0.166667	4	7	Cidec	8.5	0	4	0	0.912907	1242	0.285714
2.6	0.0994515	0.384615	0.2	11	6	Cdk5	12.4545	0	11	0	0.940741	12466	0.155682
3.04848	0.0263894	0.328032	0.285714	7	6	Cdk1	10.4286	0	7	0	0.92413	4394	0.212828
3.16364	0.0108129	0.316092	0.666667	6	7	Apod	13.5	0	6	0	0.919865	1044	0.31746
3.32727	0.00314749	0.300546	0.6	5	7	Rbp2	12.6	0	5	0	0.913805	380	0.364706
3.53939	0.00248175	0.282534	0.5	4	7	Rbp1	10.5	0	4	0	0.905948	262	0.394231
3.10909	0.0210012	0.321637	0.340659	14	7	Apoa2	9.5	0	14	0	0.921886	3288	0.19
3.03636	0.0157683	0.329341	0.133333	6	6	Ikbkg	9.5	0	6	0	0.924579	2242	0.223577
3.18788	0.0161229	0.313688	0.2	5	6	Tgm2	11.4	0	5	0	0.918967	1428	0.268293
2.93333	0.00753531	0.340909	0.52381	7	6	Timp1	15.5714	0	7	0	0.928395	1110	0.285714
3.49091	0.00917349	0.286458	0	6	6	Anxa1	5.16667	0	6	0	0.907744	1270	0.208333
3.13333	0.0170793	0.319149	0.418182	11	7	Apoc3	10	0	11	0	0.920988	2352	0.215415
2.52121	0.150636	0.396635	0.168831	22	6	Apob	9.5	0	22	0	0.943659	18614	0.113636
3.74545	0.00520701	0.26699	0.333333	3	7	Asgr1	7.33333	0	3	0	0.898316	564	0.466667
3.75758	0.00430446	0.266129	0.4	5	7	Serpina3c	9.2	0	5	0	0.897868	816	0.409091
3.04848	0.0141659	0.328032	0.428571	7	6	Angptl3	13.1429	0	7	0	0.92413	2118	0.262857
2.66061	0.0654475	0.375854	0.235294	18	6	Apoe	10.3333	0	18	0	0.938496	9520	0.151741
4.02424	0.00258959	0.248494	0.666667	3	7	Mobp	5.33333	0	3	0	0.887991	336	0.444444
3.50303	0.0195848	0.285467	0.2	5	7	Plp1	5.8	0	5	0	0.907295	1836	0.234783
3.15152	0.0201264	0.317308	0.190476	7	6	Kdm6b	7.42857	0	7	0	0.920314	2008	0.194444
3.07879	0.0671836	0.324803	0	8	6	Nme1	6.625	0	8	0	0.923008	6474	0.144231
2.55758	0.104458	0.390995	0.138528	22	5	Itgb3	8.59091	0	22	0	0.942312	10838	0.11039
3.10303	0.000954	0.322266	0.666667	4	6	Myh11	16.25	0	4	0	0.92211	182	0.386905
3.18788	0.00196021	0.313688	0.5	5	6	Synpo2	12.4	0	5	0	0.918967	374	0.326316
2.68485	0.102576	0.37246	0.175824	14	6	Tjp1	9	0	14	0	0.937598	10272	0.134066
2.57576	0.140589	0.388235	0.115789	20	5	Rac1	7.8	0	20	0	0.941639	15990	0.111765
3.12121	0.0269501	0.320388	0.333333	6	6	Actn4	11.1667	0	6	0	0.921437	2940	0.257937
3.45455	0.0124583	0.289474	0.285714	7	6	C4bpa	6	0	7	0	0.909091	1566	0.278571
3.92121	0.00107757	0.255023	0.333333	3	7	Acot5	7.66667	0	3	0	0.891807	98	0.407407
3.14545	0.013033	0.317919	0.418182	11	7	Apoa4	10.7273	0	11	0	0.920539	1832	0.22824
3.68485	0.00422669	0.271382	0.5	4	7	Pcca	8.25	0	4	0	0.900561	366	0.380952
4.15758	0.0152007	0.240525	0.166667	4	8	Aldh1l1	4	0	4	0	0.883053	1318	0.318182
3.96364	0.000238	0.252294	0.666667	3	7	Amacr	7.66667	0	3	0	0.890236	24	0.511111
3.70303	0.000489	0.270049	0.666667	4	7	Acadsb	8.75	0	4	0	0.899888	96	0.397727
3.61818	0.000997	0.276382	0.666667	4	7	Slc25a20	10	0	4	0	0.90303	160	0.454545
3.20606	0.0218932	0.311909	0.333333	12	7	Fabp1	8.83333	0	12	0	0.918294	2840	0.210317
3.0303	0.08989	0.33	0.192308	13	6	Ehhadh	7.53846	0	13	0	0.924804	8728	0.150706
3.64848	0.0137485	0.274086	0.333333	7	7	Acaa1a	6.28571	0	7	0	0.901908	1226	0.279221
3.34545	0.0270175	0.298913	0.416667	9	7	Stx1a	6.44444	0	9	0	0.913131	2852	0.259259
2.91515	0.084086	0.343035	0.115385	13	6	Hdac1	6.15385	0	13	0	0.929068	7766	0.125
